# Supplementary material for: Production and Selectivity of Key Fusarubins from Fusarium solani due to Media Composition
Source: Toxins (Basel). 2021 May 25;13(6):376. doi: 10.3390/toxins13060376 (PMC8230112; doi:10.3390/toxins13060376)
Supplement: Supplementary file 1 [file toxins-13-00376-s001.zip]

Archive with 1 entries (1 files):
- toxins-1204429-supplementary.pdf
